# Supplementary material for: The gut commensal Blautia maintains colonic mucus function under low-fiber consumption through secretion of short-chain fatty acids
Source: Nat Commun. 2024 Apr 25;15:3502. doi: 10.1038/s41467-024-47594-w (PMC11045866; doi:10.1038/s41467-024-47594-w)
Supplement: Supplementary file 7 — Source Data [file 41467_2024_47594_MOESM7_ESM.xlsx]

## Sheet: MouseID
Experiment	Experiment group	Manuscript ID	Mouse strain	Sex	Age: Start of exp (weeks)	Age: End of exp (weeks)	Diet	Data from these mice is included in the following figures:
Human-to-mouse FMT	HD-Chow	HD-Chow1	C57Bl6/J	Male	10	13	Chow	Figure 1C, 1D, 1E, 1F, 1G Figure 2A, 2B, 2C, 2D, 2E Figure 3A, 3B Figure 6E Supplementary Figure 2A, 2B, 2C, 2D, 2E
		HD-Chow2
		HD-Chow3
		HD-Chow4
		HD-Chow5		Female
		HD-Chow6
		HD-Chow7
		HD-Chow8
	HD-WSD	HD-WSD1		Male			WSD
		HD-WSD2
		HD-WSD3
		HD-WSD4
		HD-WSD5		Female
		HD-WSD6
		HD-WSD7
		HD-WSD8
	HF-Chow	HF-Chow1		Male			Chow
		HF-Chow2
		HF-Chow3
		HF-Chow4
		HF-Chow5		Female
		HF-Chow6
		HF-Chow7
		HF-Chow8
	HF-WSD	HF-WSD1		Male			WSD
		HF-WSD2
		HF-WSD3
		HF-WSD4
		HF-WSD5		Female
		HF-WSD6
		HF-WSD7
		HF-WSD8
Human-to-mouse FMT + C. rodentium infection	HD-Citro	HD-Citro1	C57Bl6/J	Male	9	13	WSD	Figure 3C, 3D, 3E, 3F, 3G, 3H, 3I, 3J, 3K, 3L Supplementary Figure 3A, 3B, 3C, 3D, 3E, 3F, 3G
		HD-Citro2
		HD-Citro3
		HD-Citro4
		HD-Citro5
		HD-Citro6		Female
		HD-Citro7
		HD-Citro8
		HD-Citro9
	HF-Citro	HF-Citro1		Female
		HF-Citro2
		HF-Citro3		Male
		HF-Citro4
		HF-Citro5
		HF-Citro6
		HF-Citro7		Female
		HF-Citro8
		HF-Citro9
B. coccoides in drinking water	Bc-WSD	Bc-WSD1	C57Bl6/J	Male	9	14	WSD	Figure 4A, 4B 4C,4D, 4E, Figure 6A, 6B, 6C, 6D Supplementary Figure 4B, 4C
		Bc-WSD2
		Bc-WSD3
		Bc-WSD4		Female
		Bc-WSD5
		Bc-WSD6
	Bc-Ctrl	Bc-Ctrl-WSD1		Male
		Bc-Ctrl-WSD2
		Bc-Ctrl-WSD3		Female
		Bc-Ctrl-WSD4
B. coccoides in drinking water + C. rodentium infection	Bcocc-Citro	Bcocc-Citro1	C57Bl6/J	Male	9	11	WSD	Figure 5A, 5B, 5C, 5D, 5E Supplementary Figure 5A, 5B, 5C, 5D
		Bcocc-Citro2
		Bcocc-Citro3
		Bcocc-Citro4
		Bcocc-Citro5		Female
		Bcocc-Citro6
		Bcocc-Citro7
		Bcocc-Citro8
	Bcocc-Control-Citro	Bcocc-Control-Citro1		Male
		Bcocc-Control-Citro2
		Bcocc-Control-Citro3
		Bcocc-Control-Citro4
		Bcocc-Control-Citro5		Female
		Bcocc-Control-Citro6
		Bcocc-Control-Citro7
		Bcocc-Control-Citro8
B. coccoides heat-killed (HK) vs live gavage	Bcocc-Live	Bcocc-Live1	C57Bl6/J	Male	10	15	WSD	Figure 4F, 4G, 4H 4I, 4J Supplementary Figure 4D, 4E
		Bcocc-Live2
		Bcocc-Live3		Female
		Bcocc-Live4
		Bcocc-Live5		Male
		Bcocc-Live6
	Bcocc-HK	Bcocc-HK1		Male
		Bcocc-HK2
		Bcocc-HK3		Male	9	14
		Bcocc-HK4
		Bcocc-HK5
		Bcocc-HK6
B. wexlerae heat-killed (HK) vs live gavage	Bwex-Live	Bwex-Live1	C57Bl6/J	Male	8	13	WSD	Supplementary Figure 4F, 4G, 4H
		Bwex-Live2
		Bwex-Live3		Female
		Bwex-Live4
		Bwex-Live5
		Bwex-Live6
	Bwex-HK	Bwex-HK1		Male
		Bwex-HK2
		Bwex-HK3		Female
		Bwex-HK4
		Bwex-HK5
		Bwex-HK6
Ex vivo mucus stimulations	Propionate 5 mM	Prop5-1	C57Bl6/J	Male	12 - 13	17 - 19	WSD	Figure 6F Supplementary Figure 6D
	Propionate 5 mM	Prop5-2
	Propionate 5 mM	Prop5-3
	Propionate 5 mM	Prop5-4		Female
	Propionate 5 mM	Prop5-5
	Propionate 0.5 mM	Prop0.5-1		Male	12 - 13	17 - 19
	Propionate 0.5 mM	Prop0.5-2		Female
	Propionate 0.5 mM	Prop0.5-3
	Propionate 0.5 mM	Prop0.5-4
	Propionate 0.5 mM	Prop0.5-5
	Propionate 0.05 mM	Prop0.05-1		Male	6	12
	Propionate 0.05 mM	Prop0.05-2
	Propionate 0.05 mM	Prop0.05-3
	Propionate 0.05 mM	Prop0.05-4
	Propionate 0.05 mM	Prop0.05-5		Female
	Acetate 50 mM	Acet60-1	C57Bl6/J	Male	11	17	WSD	Figure 6K
	Acetate 50 mM	Acet60-2
	Acetate 50 mM	Acet60-3		Female
	Acetate 50 mM	Acet60-4
	Acetate 50 mM	Acet60-5		Male
	Acetate 50 mM	Acet50-6
	Acetate 5 mM	Acet5-1		Female	9-10	14-16
	Acetate 5 mM	Acet5-2
	Acetate 5 mM	Acet5-3		Male
	Acetate 5 mM	Acet5-4
	Acetate 5 mM	Acet5-5
	Acetate 5 mM	Acet5-6
	Acetate 0.5 mM	Acet0.5-1		Female	9-10	15-16
	Acetate 0.5 mM	Acet0.5-2
	Acetate 0.5 mM	Acet0.5-3
	Acetate 0.5 mM	Acet0.5-4		Male
	Acetate 0.5 mM	Acet0.5-5
	Acetate 0.5 mM	Acet0.5-6
	Cecal community + B. coc	Comm+Bcoc-1	C57Bl6/J	Male	8	14	WSD	Figure 6I
	Cecal community + B. coc	Comm+Bcoc-2
	Cecal community + B. coc	Comm+Bcoc-3		Female
	Cecal community + B. coc	Comm+Bcoc-4
	Cecal community + B. coc	Comm+Bcoc-5
	Cecal community + B. coc	Comm+Bcoc-6
	B. coc culture supernatant	Bcoc.sup-1	C57Bl6/J	Male	8	12-14	WSD	Figure 6H
	B. coc culture supernatant	Bcoc.sup-2
	B. coc culture supernatant	Bcoc.sup-3		Female
	B. coc culture supernatant	Bcoc.sup-4
	B. coc culture supernatant	Bcoc.sup-5
	B. coc culture supernatant	Bcoc.sup-6
	FFAR2 Antagonist + 5 mM Propionate	FFAR2Antag.+Prop5-1	C57Bl6/J	Male	8-11	16-19	WSD	Figure 6M
	FFAR2 Antagonist + 5 mM Propionate	FFAR2Antag.+Prop5-2
	FFAR2 Antagonist + 5 mM Propionate	FFAR2Antag.+Prop5-3
	FFAR2 Antagonist + 5 mM Propionate	FFAR2Antag.+Prop5-4
	FFAR2 Antagonist + 5 mM Propionate	FFAR2Antag.+Prop5-5		Female
	FFAR2 Antagonist + 50 mM Acetate	FFAR2Antag.+Acetate50-1	C57Bl6/J	Male	9-12	14-17	WSD
	FFAR2 Antagonist + 50 mM Acetate	FFAR2Antag.+Acetate50-2		Female
	FFAR2 Antagonist + 50 mM Acetate	FFAR2Antag.+Acetate50-3
	FFAR2 Antagonist + 50 mM Acetate	FFAR2Antag.+Acetate50-4
	FFAR2 Antagonist + 50 mM Acetate	FFAR2Antag.+Acetate50-5
	FFAR2 Agonist	FFAR2Agonist-1	C57Bl6/J	Female	10-11	15-16	WSD	Figure 6N
	FFAR2 Agonist	FFAR2Agonist-2
	FFAR2 Agonist	FFAR2Agonist-3
	FFAR2 Agonist	FFAR2Agonist-4
	FFAR2 Agonist	FFAR2Agonist-5		Male
	FFAR2 Agonist	FFAR2Agonist-6
	FFAR2 Antagonist + B. coc supernatant	FFAR2Antag.+Bcoc.sup-1	C57Bl6/J	Male	9	13	WSD	Figure 6O
	FFAR2 Antagonist + B. coc supernatant	FFAR2Antag.+Bcoc.sup-2
	FFAR2 Antagonist + B. coc supernatant	FFAR2Antag.+Bcoc.sup-3
	FFAR2 Antagonist + B. coc supernatant	FFAR2Antag.+Bcoc.sup-4
	FFAR2 Antagonist + B. coc supernatant	FFAR2Antag.+Bcoc.sup-5
	FFAR2 Antagonist + B. coc supernatant	FFAR2Antag.+Bcoc.sup-6		Female

## Sheet: Cage and sex distribution
Figure	Experiment	Treatment	Female mice	Male mice	Mice total	Female Cages	Male Cages	Cages total
1C-G 2A-E 3A-B 6E Suppl. Fig 2 Suppl. Fig 6 A-C	Human FMT	HD WSD	4	4	8	1	1	2
		HD Chow	4	4	8	1	1	2
		HF WSD	4	4	8	1	1	2
		HF Chow	4	4	8	1	1	2
3C-J Suppl. Fig 3	Human FMT + C. rodentium	HD WSD + C. rodentium	4	5	9	1	2	3
		HF WSD + C. rodentium	5	4	9	2	1	3
4A-E 6A-D Suppl. Fig 4B-C	B. coccoides + WSD	B. coccoides	3	3	6	1	1	2
		Control	2	2	4	1	1	2
5A-E Suppl. Fig 5	B. coccoides + C. rodentium + WSD	B. coccoides + C. rodentium	4	4	8	1	1	2
		Control + C. rodentium	4	4	8	1	1	2
4F-J Suppl. Fig 4D-E	B. coccoides live and HK + WSD	B. coccoides	4	2	6	1	1	2
		B. coccoides HK	4	2	6	1	1	2
Suppl. 4F-H	B. wexlerae live and HK + WSD	B. wexlerae	2	4	6	1	1	2
		B. wexlerae HK	4	2	6	1	1	2
6G	Ex vivo stimulation WSD	Acetate 0.5 mM	3	3	6	2	2	4
		Acetate 5 mM	2	4	6	1	2	3
		Acetate 50 mM	2	4	6	1	2	3
6F		Propionate 0.05 mM	1	4	5	1	1	2
		Propionate 0.5 mM	4	1	5	3	1	4
		Propionate 5 mM	2	3	5	2	2	4
Suppl. 6D		Pentanoate 5 mM	2	4	6	2	4	6
6H		B. coccoides culture supernatant	4	2	6	2	1	3
6I		Cecal community + B. coccoides	4	2	6	2	1	3
6M		FFAR2 Antagonist 0.5 uM + Acetate 50 mM	4	1	5	2	1	3
		FFAR2 Antagonist 0.5 uM + Propionate 5 mM	1	4	5	1	1	2
6N		FFAR2 Synthetic Agonist 1uM	4	2	6	1	1	2
6O		FFAR2 Antagonist 0.5 uM + B. coccoides supernatant	1	5	6	1	2	3
		Total	86	87	173	36	36	72

## Sheet: FigureGuide
	Raw data provided
Figure & panel	Description
1	Human-to-mouse FMT experiment (4 groups: HD-Chow, HD-WSD, HF-Chow, HF-WSD. HD = Human habitual diet, HF = Human high fiber diet, WSD = Mouse Western-style diet, Chow = Mouse standard chow diet).
1A	Dietary Fibre intake, ranking of human participants and bacterial shift analyses of human participant stool samples
1B	Relative abundance at genus level in human donor samples
1C	Schematic of human-to-mouse FMT experiment
1D	Mucus growth rate [µm/min] of mice receiving fecal microbiota transplantation
1E	Initial mucus thickness [µm] of mice receiving fecal microbiota transplantation
1F	Colon length [cm] of mice receiving fecal microbiota transplantation
1G	Absolute quantification of transcripts of host defense proteins/peptides in the mouse distal colon
2	Sequencing analyses of mouse stool/distal colon content from human-to-mouse FMT experiment
2A	Weighted UniFrac PCoA of mice before and after FMT
2B	Relative abundance heatmap of bacterial genera before and after FMT. Average of highest group set to 1.
2C	Phylum relatve abundance barplot and individual phylum boxplots with clr-transformed values
2D	Genus relatve abundance barplot and individual genera relative abundance boxplots with clr-transformed values
2E	Correlation analysis of CLR-transformed abundance of selected genera and mucus growth rate
2F	Relative abundance of Blautia in human participants during habitual diet and high fiber diet phases
3	Human-to-mouse FMT with C. rodentium infection
3A	Carbohydrate-active enzyme (CAZy) activity in mouse cecal content
3B	Normalized carbohydrate-active enzyme (CAZy) activity in mouse cecal content
3C	Schematic of FMT + C.rodentium experiment
3D	Colony-forming units (CFUs) of C. rodentium in stool samples
3E	Change in body weight of microbiota transplanted and C. rodentium-infected mice
3F	Average number of goblet cells per crypt in the distal colon of transplanted and C. rodentium-infected mice.
3G	Cecal colony forming units (CFUs) per gram (g) stool at day 7 post infection with C. rodentium
3H	Weighted UniFrac PCoA of the mice before and after FMT
3I	Relative abundance heatmap of bacterial genera before and after FMT
3J	Relative abundance of genera in cecal content at Day 1 and Day 5 post-C. rodentium infection
3K	Relative abundance of Blautia at Day 1 post-C. rodentium infection in HD and HF group
3L	Correlation analysis of C. rodentium CFU/g stool and relative abundance of Blautia 1 day post-C. rodentium infection
4	Blautia coccoides in drinking water
4A	Schematic of B. coccoides in drinking water experiment
4B	Mucus growth rate [µm/min] of WSD-fed mice after supplementing drinking water with B. coccoides
4C	Confocal Z-stack and Imaris isosurface represenative images from B. coccoides in drinking water experiment
4D	Bead distance from epithelial surface [µm] for pooled (left image) and individual (right image) mice
4E	Fraction of beads within 10 µm of the epithelium [%]
4F	Schematic of B. coccoides oral gavage experiment
4G	Mucus growth rate [µm/min] of WSD-fed mice after B. coccoides oral gavage
4H	Confocal Z-stack and Imaris isosurface represenative images from B. coccoides oral gavage experiment
4I	Bead distance from epithelial surface [µm] for grouped (left image) and individual (right image) mice
4J	Fraction of beads within 10 µm of the epithelium [%]
5	Blautia coccoides in drinking water with C. rodentium infection
5A	Schematic of experiment B. coccoides in drinking water + C. rodentium infection experiment
5B	Colony-forming units (CFUs) of C. rodentium in stool samples of B. coccoides-supplemented mice
5C	Mucus growth rate [µm/min] (left) and initial mucus thickness [µm](right) of C.rodentium-infected WSD-fed mice supplemented with B. coccoides
5D	Absolute quantification of transcripts of host defense proteins/peptides in the mouse distal colon
5E	Weighted UniFrac PCoA before and after C. rodentium infection and relative abundance of genera
6	Ex-vivo stimulation and metabolomics
6A	Partial least squares-discriminant analysis (PLS-DA) of mucus metabolites of WSD-fed mice supplemented with B. coccoides in drinking water
6B	Heat map of mucus metabolites of WSD-fed mice supplemented with B. coccoides in drinking water
6C	Peak area of altered short-chain datty acids (SCFAs), hexanoate and heptanoate
6D	Spearman correlation analysis between mucus growth rate in the distal colon and peak intensity of short-chain fatty acids (SCFAs), hexanoate and heptanoate found in the mucus.
6E	Spearman correlation analysis between mucus growth rate in the distal colon and peak intensity of short-chain fatty acids (SCFAs), hexanoate and heptanoate in cecum of mice transplanted with the human microbiota and fed a WSD.
6F	Mucus growth rate [µm/min] of colonic explants stimulated with propionate
6G	Mucus growth rate [µm/min] of colonic explants stimulated with supernatant from B. coccoides cultured in BHI-S
6H	Mucus growth rate [µm/min] of colonic explants stimulated with supernatant from a WSD-driven cecal community cultured for 24 h with or without B. coccoides
6I	Peak area fold change acetate and propionate, B. coccoides supernatant
6J	Peak area fold change acetate and propionate in WSD-driven cecal community with or without B. coccoides
6K	Mucus growth rate [µm/min] of colonic explants stimulated with acetate.
6L	Peak area fold change or acetate and propionate for supernatant of GAM+fuc and GAM+fuc+B.coccoides
6M	Ex vivo stimulation and mucus growth rate [µm/min] of colonic tissue stimulated with acetate and propionate in the presence of chemical FFAR2 antagonist.
6N	Ex vivo stimulation and mucus growth rate [µm/min] of colonic tissue stimulated with FFAR2 agonist
6O	Mucus growth rate [µm/min] on colonic explants from Western-diet-fed mice upon stimulating with B. coccoides culture supernatant with or without FFAR2 antagonist.
Supplementary 1	Human fiber intervention study data - all participants and selected donors
Supp1A	Human participant fiber intake, grouped by sex
Supp1B	Percent [%] change in metabolic parameters from HD to HF, grouped by sex
Supp1C	Weighted UniFrac PcOA for human participants during habitual diet and high fiber diet phases
Supp1D	Weighted UniFrac PcOA for human participants during habitual diet (HD) and high-fiber diet (HF) phases, with selected donors highlighted in the plot
Supp1E	Change in metabolic parameters from HD to HF for the selected human donors
Supplementary 2	Human-to-mouse FMT, mouse composition compared with human donors
Supp2A	Weighted UniFrac principal component analysis of fecal bacteria from human study participants (ref. 32) as well as mice before (baseline) and after human-to-mouse fecal microbiota transplantation (FMT).
Supp2B	Core bacterial genera relative abundance plots for human donors (HD= habitual diet, HF=high-fiber diet) and human microbiota-transplanted mice fed a chow or Western-style diet (WSD)
Supp2C	Stool bacterial alpha-diversity of the human donors and transplanted mice, measured by observed species and Shannon diversity index
Supp2D	Bacterial beta-diversity, measured by Weighted UniFrac distance matrix and Bray-Curtis dissimilarity matrix, of the transplanted mice
Supp2E	Spearman correlation analysis between mucus growth rate in the distal colon and relative abundance of selected genera.
Supplementary 3	Human-to-mouse FMT + C. rodentium
Supp3A	Absolute quantification of transcripts of host defense proteins/peptides in the mouse distal colon transplanted with human fecal microbiota and infected with Citrobacter rodentium
Supp3B	Representative histology images of distal colon
Supp3C	Average crypt length (left image) and colon length (right image) at day 7 post infection with C. rodentium
Supp3D	Weighted UniFrac principal component analysis of bacterial communities from human study participants (ref. 32) and mice before (baseline) and after FMT+C. rodentium infection.
Supp3E	Core bacterial genera relative abundance plots for human donors and mice transplanted with the human microbiota and infected with C. rodentium
Supp3F	Stool bacterial alpha-diversity of human donors and mice transplanted with human habitual diet (HD) and high-fiber diet (HF)
Supp3G	Weighted UniFrac principal component analysis of stool bacterial genera in the transplanted mice
Supplementary 4	B. coccoides drinking water data, B. coccoides gavage data and B. wexlerae gavage data
Supp4A	Comparing prevalence of Blautia species in industrial lifestyle individuals ind Hadza individuals (previously published data, Ref. 37)
Supp4B	Relative abundance of genera and Weighted UniFrac PCoA before (baseline, BL) and after (termination) supplementing Western-style diet (WSD) fed mice with B. coccoides (Bc) or control (Bc-Ctrl) through drinking water.
Supp4C	Initial mucus thickness [µm] of WSD-fed mice supplemented with B. coccoides in drinking water
Supp4D	Relative abundance of bacterial genera and Weighted UniFrac principal component analysis before (baseline, BL) and after (termination, T) supplementing WSD-fed mice with viable or heat-killed B. coccoides
Supp4E	Initial mucus thickness [µm] of WSD-fed mice gavaged with live or heat-killed B. coccoides
Supp4F	Schematic for B. wexlerae gavage experiment
Supp4G	Mucus growth rate [µm/min] (left) and initial mucus thickness [µm] (right) of WSD-fed mice gavaged with live or heat-killed B. wexlerae
Supp4H	Relative abundance of bacterial genera before (baseline, BL) and after (termination, T) supplementing WSD-fed mice with viable or heat-killed B. wexlerae
Supplementary 5	B. coccoides drinking water + C. rodentium infection data
Supp5A	Colony-forming units (CFU) of Citrobacter rodentium in colonic content, cecum content, spleen and liver of mice 7 days after infection, with or without supplementation of B. coccoides
Supp5B	Representative histology images of distal colon
Supp5C	Average number of goblet cells per crypt (top) and colon length [cm] (bottom) of C. rodentium-infected mice.
Supp5D	Change in body weight [%] before and after C. rodentium infection
Supplementary 6	Ex-vivo stimulation data
Supp6A	Partial least squares-discriminant analysis (PLS-DA) of global metabolomics profiling of cecal content metabolites.
Supp6B	Heat map of cecal metabolites generated by unsupervised hierarchical cluster analysis using Euclidian distance measurement between mucus growth phenotypes.
Supp6C	Spearman correlation analysis between mucus growth rate in the distal colon and peak intensity of the SCFAs, hexanoate and heptanoate, in the cecum of mice transplanted with the human microbiota.
Supp6D	Quantification of butyrate/isobutyrate from the supernatant of B.coccoides cultured for 24 h in BHI-S
Supp6E	Quantification of butyrate/isobutyrate from the supernatant of a WSD-driven mouse cecal comminuty cultured for 24 h with or without B. coccoides in GAM
Supp6F	Quantification of butyrate/isobutyrate from the supernatant of a 48h B. coccoides culture incubated in GAM media with fucose
Supp6G	Quantification of acetate, propionate and butyrate/isobutyrate from the supernatant of a 48h B. coccoides culture incubated in GAM media with rhamnose

## Sheet: Fig1A
Figure 1A
Dietary Fibre intake, ranking of human participants and bacterial shift analyses of human participant stool samples
HD = Human habitual diet, HF = Human high fiber diet, WHR = Waist-to-hip ratio, BMI = Body mass index, FFM = Fat-free mass
									Rank# metabolic parameter										Weighted-Unifrac	HD_001	HD_002	HD_003	HD_004	HD_005	HD_006	HD_027	HD_046	HD_050	HD_069	HF_001	HF_002	HF_003	HF_004	HF_005	HF_006	HF_027	HF_046	HF_050	HF_069
Fibre intake				Fibre intake					Human Sample ID	Sex	WHR	BMI	FFM	Cholesterol	Triglycerides	Glucose	Overall ranking score		HD_001	0	0.158039	0.193596	0.259643	0.181837	0.183801	0.180984	0.127566	0.152196	0.129479	0.109167	0.179995	0.18268	0.266267	0.194217	0.218823	0.171372	0.157169	0.158541	0.133951
Human Sample ID	HD	HF		Experiment groups compared	Statistical test	Two-tailed P-value	P-value summary		005	f	11	4	3	22	13	27	80		HD_002	0.158039	0	0.249077	0.25197	0.154565	0.214051	0.193313	0.182939	0.165169	0.169591	0.149756	0.114085	0.219705	0.251786	0.160803	0.235595	0.165509	0.16478	0.159625	0.15166
012	13.7643	24.5479		HD vs. HF	Wilcoxon matched-pairs signed rank test	<0,0001	****		001	f	5	19	8	20	9	28	89		HD_003	0.193596	0.249077	0	0.229267	0.185108	0.196716	0.195561	0.160279	0.241667	0.158103	0.253365	0.237055	0.065531	0.247679	0.202978	0.206136	0.222441	0.184052	0.238011	0.171511
006	14.8272	41.9805							006	f	6	36	15	4	17	12	90		HD_004	0.259643	0.25197	0.229267	0	0.185343	0.19202	0.166534	0.244879	0.225647	0.221754	0.302569	0.214789	0.221276	0.12073	0.239772	0.173423	0.17461	0.21472	0.223029	0.208073
067	22.5131	25.9045							002	m	3	1	1	17	45	37	104		HD_005	0.181837	0.154565	0.185108	0.185343	0	0.151296	0.137113	0.146173	0.158191	0.136934	0.216369	0.117522	0.161561	0.203575	0.116892	0.172198	0.152031	0.11724	0.161051	0.119904
027	20.5961	45.916							004	f	1	37	34	3	14	25	114		HD_006	0.183801	0.214051	0.196716	0.19202	0.151296	0	0.10688	0.1747	0.139989	0.144434	0.21443	0.189354	0.179591	0.207124	0.212223	0.115992	0.172995	0.165819	0.159912	0.145324
033	12.2214	19.3564		D'Agostino & Pearson test	HD	HF			046	f	4	14	7	35	48	7	115		HD_027	0.180984	0.193313	0.195561	0.166534	0.137113	0.10688	0	0.175805	0.142473	0.142574	0.211411	0.163617	0.177754	0.192663	0.189986	0.131269	0.127594	0.157012	0.14754	0.136448
024	18.27	NA		K2	38.52	4.128			003	f	10	46	18	6	32	23	135		HD_046	0.127566	0.182939	0.160279	0.244879	0.146173	0.1747	0.175805	0	0.169759	0.096722	0.193197	0.176982	0.153691	0.243443	0.176965	0.208275	0.182488	0.103111	0.175923	0.122773
066	18.1986	31.6883		P value	<0,0001	0.1269			050	f	65	16	14	2	22	19	138		HD_050	0.152196	0.165169	0.241667	0.225647	0.158191	0.139989	0.142473	0.169759	0	0.154691	0.179559	0.132767	0.218764	0.23197	0.178605	0.18337	0.152738	0.165383	0.073109	0.144503
042	25.0263	24.6076		Passed normality test (alpha=0.05)?	No	Yes			027	f	33	5	5	38	23	36	140		HD_069	0.129479	0.169591	0.158103	0.221754	0.136934	0.144434	0.142574	0.096722	0.154691	0	0.182737	0.160638	0.139033	0.228829	0.163394	0.173916	0.148456	0.11203	0.15574	0.068843
013	19.2173	35.7295		P value summary	****	ns			069	f	16	28	35	40	11	14	144		HF_001	0.109167	0.149756	0.253365	0.302569	0.216369	0.21443	0.211411	0.193197	0.179559	0.182737	0	0.200985	0.229786	0.305974	0.205492	0.259171	0.190654	0.201422	0.17506	0.179689
004	18.7912	31.4935							021	m	18	44	29	12	41	1	145		HF_002	0.179995	0.114085	0.237055	0.214789	0.117522	0.189354	0.163617	0.176982	0.132767	0.160638	0.200985	0	0.214517	0.223876	0.130306	0.214904	0.151316	0.152091	0.117821	0.135425
046	25.0334	37.3845							065	f	67	13	24	8	7	29	148		HF_003	0.18268	0.219705	0.065531	0.221276	0.161561	0.179591	0.177754	0.153691	0.218764	0.139033	0.229786	0.214517	0	0.243163	0.189955	0.193388	0.1936	0.167297	0.214429	0.140323
018	16.9489	24.4172							058	m	32	39	4	14	33	30	152		HF_004	0.266267	0.251786	0.247679	0.12073	0.203575	0.207124	0.192663	0.243443	0.23197	0.228829	0.305974	0.223876	0.243163	0	0.233134	0.217924	0.194369	0.212956	0.241035	0.228246
025	22.2577	32.6241							045	m	24	2	2	19	46	66	159		HF_005	0.194217	0.160803	0.202978	0.239772	0.116892	0.212223	0.189986	0.176965	0.178605	0.163394	0.205492	0.130306	0.189955	0.233134	0	0.227106	0.157626	0.147588	0.180431	0.139776
058	24.091	NA							012	f	13	21	9	45	57	15	160		HF_006	0.218823	0.235595	0.206136	0.173423	0.172198	0.115992	0.131269	0.208275	0.18337	0.173916	0.259171	0.214904	0.193388	0.217924	0.227106	0	0.192322	0.180287	0.200511	0.16693
020	31.2965	45.034							042	m	36	43	31	33	16	6	165		HF_027	0.171372	0.165509	0.222441	0.17461	0.152031	0.172995	0.127594	0.182488	0.152738	0.148456	0.190654	0.151316	0.1936	0.194369	0.157626	0.192322	0	0.166802	0.147903	0.126842
023	16.7793	41.468							040	f	8	49	41	10	20	39	167		HF_046	0.157169	0.16478	0.184052	0.21472	0.11724	0.165819	0.157012	0.103111	0.165383	0.11203	0.201422	0.152091	0.167297	0.212956	0.147588	0.180287	0.166802	0	0.174592	0.104085
035	14.8204	46.3372							028	m	50	24	36	13	19	26	168		HF_050	0.158541	0.159625	0.238011	0.223029	0.161051	0.159912	0.14754	0.175923	0.073109	0.15574	0.17506	0.117821	0.214429	0.241035	0.180431	0.200511	0.147903	0.174592	0	0.139263
047	14.1365	27.0966							071	f	54	18	28	21	44	5	170		HF_069	0.133951	0.15166	0.171511	0.208073	0.119904	0.145324	0.136448	0.122773	0.144503	0.068843	0.179689	0.135425	0.140323	0.228246	0.139776	0.16693	0.126842	0.104085	0.139263	0
044	18.9917	44.3989							049	m	25	25	12	39	21	50	172
028	21.0728	39.6613							037	m	63	40	17	9	2	45	176
057	30.3566	29.2684							035	m	31	7	20	18	62	41	179
016	29.6097	31.9701							041	m	46	10	67	1	5	54	183		Bray-Curtis distance	HD_004	HD_005	HD_027	HD_002	HF_005	HF_027	HD_046	HD_050	HD_001	HD_003	HF_046	HF_050	HF_069	HF_001	HF_002	HF_003	HF_004	HF_006	HD_069	HD_006
061	36.2711	40.3385							068	m	28	45	22	55	15	18	183		HD_004	0	0.956524	0.952344	0.940659	0.967569	0.933566	0.898804	0.900967	0.934287	0.937002	0.897229	0.883875	0.851982	0.927497	0.946242	0.940166	0.861246	0.91058	0.930457	0.869295
005	19.66	30.8433							033	m	38	23	58	50	3	13	185		HD_005	0.956524	0	0.946401	0.915424	0.582664	0.978612	0.948148	0.934401	0.941934	0.912272	0.921033	0.943723	0.898737	0.940327	0.951093	0.926882	0.943624	0.954484	0.98354	0.927478
014	19.0942	30.9157							053	m	55	56	10	5	8	51	185		HD_027	0.952344	0.946401	0	0.897133	0.953018	0.857782	0.912292	0.947908	0.885861	0.900917	0.928629	0.925522	0.916814	0.926109	0.92515	0.913662	0.936259	0.946855	0.922907	0.892452
019	17.1676	30.6374							007	f	53	22	38	16	4	55	188		HD_002	0.940659	0.915424	0.897133	0	0.966365	0.931396	0.932185	0.933913	0.922412	0.93914	0.921257	0.938684	0.920581	0.887461	0.83324	0.934896	0.931828	0.980494	0.906458	0.940052
049	16.1918	34.2629							008	m	27	54	27	44	25	11	188		HF_005	0.967569	0.582664	0.953018	0.966365	0	0.978735	0.942074	0.950971	0.949933	0.889484	0.943316	0.935537	0.908793	0.944138	0.961	0.913429	0.967493	0.945952	0.953048	0.968291
051	26.316	50.5564							032	f	9	52	32	41	35	20	189		HF_027	0.933566	0.978612	0.857782	0.931396	0.978735	0	0.923752	0.952465	0.888803	0.934938	0.910606	0.929701	0.924584	0.918737	0.9594	0.885221	0.942075	0.947475	0.882473	0.898719
008	15.9654	24.6609							060	m	17	11	45	28	39	49	189		HD_046	0.898804	0.948148	0.912292	0.932185	0.942074	0.923752	0	0.909163	0.891106	0.911801	0.75012	0.911743	0.836302	0.904359	0.960202	0.952132	0.894688	0.892992	0.798632	0.845729
068	16.077	NA							051	m	62	38	11	26	12	43	192		HD_050	0.900967	0.934401	0.947908	0.933913	0.950971	0.952465	0.909163	0	0.919704	0.890148	0.908269	0.831414	0.904554	0.897609	0.965302	0.916046	0.867434	0.94043	0.930032	0.919155
032	21.8251	35.276							061	m	42	32	26	57	40	3	200		HD_001	0.934287	0.941934	0.885861	0.922412	0.949933	0.888803	0.891106	0.919704	0	0.862161	0.92998	0.915709	0.914095	0.820207	0.955247	0.911508	0.908355	0.949134	0.9133	0.888311
010	24.8219	34.0448							055	m	60	15	42	23	1	63	204		HD_003	0.937002	0.912272	0.900917	0.93914	0.889484	0.934938	0.911801	0.890148	0.862161	0	0.896718	0.895813	0.877887	0.868063	0.930318	0.829562	0.889765	0.935387	0.938317	0.908932
054	12.3885	23.9919							066	f	39	17	13	53	59	24	205		HF_046	0.897229	0.921033	0.928629	0.921257	0.943316	0.910606	0.75012	0.908269	0.92998	0.896718	0	0.914428	0.840513	0.90648	0.947759	0.910246	0.861145	0.918669	0.901085	0.851058
053	25.8516	45.1969							020	m	26	27	19	29	54	52	207		HF_050	0.883875	0.943723	0.925522	0.938684	0.935537	0.929701	0.911743	0.831414	0.915709	0.895813	0.914428	0	0.88519	0.933158	0.946551	0.920719	0.862154	0.941404	0.913608	0.921043
055	19.9898	34.0809							047	f	51	9	21	60	51	17	209		HF_069	0.851982	0.898737	0.916814	0.920581	0.908793	0.924584	0.836302	0.904554	0.914095	0.877887	0.840513	0.88519	0	0.895268	0.962863	0.90718	0.874401	0.920129	0.774902	0.884923
065	24.2873	32.89							059	f	58	33	16	63	38	2	210		HF_001	0.927497	0.940327	0.926109	0.887461	0.944138	0.918737	0.904359	0.897609	0.820207	0.868063	0.90648	0.933158	0.895268	0	0.947981	0.937649	0.903846	0.965604	0.892799	0.889784
029	23.6075	46.8735							010	m	19	48	25	25	27	67	211		HF_002	0.946242	0.951093	0.92515	0.83324	0.961	0.9594	0.960202	0.965302	0.955247	0.930318	0.947759	0.946551	0.962863	0.947981	0	0.959745	0.959364	0.955013	0.957092	0.935195
002	27.9426	25.4367							017	f	2	20	57	42	28	65	214		HF_003	0.940166	0.926882	0.913662	0.934896	0.913429	0.885221	0.952132	0.916046	0.911508	0.829562	0.910246	0.920719	0.90718	0.937649	0.959745	0	0.912904	0.894839	0.923591	0.933675
056	58.9239	45.4503							013	f	35	6	23	36	66	48	214		HF_004	0.861246	0.943624	0.936259	0.931828	0.967493	0.942075	0.894688	0.867434	0.908355	0.889765	0.861145	0.862154	0.874401	0.903846	0.959364	0.912904	0	0.945892	0.926245	0.925873
038	19.2143	41.6588							011	f	22	66	61	47	10	9	215		HF_006	0.91058	0.954484	0.946855	0.980494	0.945952	0.947475	0.892992	0.94043	0.949134	0.935387	0.918669	0.941404	0.920129	0.965604	0.955013	0.894839	0.945892	0	0.940137	0.772978
048	17.2508	27.1914							036	m	23	30	47	37	37	46	220		HD_069	0.930457	0.98354	0.922907	0.906458	0.953048	0.882473	0.798632	0.930032	0.9133	0.938317	0.901085	0.913608	0.774902	0.892799	0.957092	0.923591	0.926245	0.940137	0	0.935616
026	21.0763	39.7665							014	m	66	8	40	51	24	31	220		HD_006	0.869295	0.927478	0.892452	0.940052	0.968291	0.898719	0.845729	0.919155	0.888311	0.908932	0.851058	0.921043	0.884923	0.889784	0.935195	0.933675	0.925873	0.772978	0.935616	0
059	23.8453	42.3196							024	m	40	12	33	15	60	64	224
007	18.5238	43.2126							054	m	37	41	54	34	55	4	225
070	30.5727	NA							064	m	47	58	65	24	18	16	228
017	19.35	26.8227							022	f	7	63	51	46	26	38	231
064	29.8734	41.0211							067	m	59	31	49	30	43	21	233
031	26.283	52.0666							015	f	34	34	39	31	36	61	235
050	35.6696	45.1646							070	f	52	29	30	56	29	42	238
022	15.0515	29.9011							057	m	29	62	43	66	31	8	239
071	31.8799	48.0737							016	f	45	59	53	61	6	22	246
060	23.3244	31.6607							009	m	43	51	50	11	50	47	252
015	17.4975	56.8004							019	f	41	61	56	7	56	33	254
040	23.6617	41.1005							029	f	56	50	6	27	53	62	254
041	17.2047	30.6504							048	m	12	3	63	52	67	58	255
037	24.5156	40.9069							031	f	20	60	66	32	49	34	261
036	36.0316	31.3905							018	f	44	26	48	67	34	56	275
045	12.1035	27.8321							038	f	15	55	60	58	30	59	277
009	26.5373	35.9382							034	f	21	53	46	54	61	44	279
069	14.8078	19.9765							025	f	57	65	37	49	47	32	287
039	39.2856	45.0995							030	m	61	35	55	59	42	35	287
030	12.6936	40.5964							023	f	14	67	52	43	52	60	288
003	20.3595	45.13							026	m	30	57	44	64	63	40	298
001	NA	29.5982							044	f	64	64	64	48	64	10	314
011	22.8991	54.2359							039	m	48	42	59	62	65	53	329
021	19.0452	40.7716							056	m	49	47	62	65	58	57	338
034	16.7725	27.7167

## Sheet: Fig1B
Figure 1B
Relative abundance at genus level in human donor samples
HD = Human habitual diet, HF = Human high fiber diet
Microbial genera exhibiting relative abundances > 1%
Genus	Human Donor Sample ID
	HD_001	HD_002	HD_003	HD_004	HD_005	HD_006	HF_001	HF_002	HF_003	HF_004	HF_005	HF_006
Alistipes	0.0832989	0.0271463	0.0109003	0.00457876	0.0260096	0.0324805	0.0863461	0.0226676	0.0173804	0.0116126	0.0303698	0
Agathobacter	0.00977557	0.0127039	0.0137263	0.00801282	0.0160849	0.0214117	0.00770282	0.0168625	0.0211432	0.0332542	0.0199843	0
Bacteroides	0.121713	0.0682001	0.308034	0.0460165	0.0922313	0.0693159	0.0774009	0.0357982	0.231141	0.057535	0.123682	0.0996797
Bifidobacterium	0	0.00147098	0.0322971	0	0.0239562	0.00344765	0.00124239	0.0244644	0.0361942	0.000527844	0.0319434	0
Blautia	0.0228556	0	0.0149374	0.0194597	0.0326831	0.00725821	0.0294447	0.0323428	0.0261602	0	0.0316286	0.0145091
Christensenellaceae_R-7_group	0.0476387	0.0956138	0	0.00526557	0.0439767	0.00381056	0.0659709	0.0525225	0.00358359	0.00712589	0.0236035	0
Clostridia_UCG-014	0.0251962	0.0172506	0	0	0.00838467	0.0101615	0.0216176	0.0291638	0	0.00791766	0.0267506	0
Clostridia;__;__;__	0.0351095	0.0207275	0	0.0107601	0.000855578	0.00217746	0.0366505	0.0064962	0	0.0482977	0.0050354	0.0146976
Coprococcus	0.000550737	0.0102969	0	0.0375458	0.0419233	0.0197786	0.0181389	0.031237	0.00232933	0.0131961	0.0121164	0.00942152
Lachnoclostridium	0	0	0.0595478	0.0380037	0.00496235	0.0208674	0	0.00718728	0.0632503	0	0.0025177	0.0293951
Dorea	0.00729726	0.0195239	0.008478	0.0199176	0.011807	0.0237706	0	0.0179682	0.0125426	0	0.00771046	0.00716035
Eubacterium_coprostanoligenes_group	0.0111524	0.0238032	0.00867986	0.0100733	0.0258385	0.00816549	0.0371475	0.0357982	0.0111091	0.0160992	0.0154209	0.00829094
Faecalibacterium	0.0353848	0.0441294	0.0373436	0.138965	0.0732375	0.0996189	0.0130451	0.0774015	0.0270561	0.0863025	0.070653	0.174487
Fusicatenibacter	0.0243701	0.00922707	0.0238191	0.00755495	0.019165	0.0264925	0.0273326	0.0143746	0.0220391	0	0.0144768	0.0390051
Incertae_Sedis	0.00536968	0.0148435	0.004239	0	0.0104381	0.000907276	0.0218661	0.0243262	0.0241892	0	0.0165224	0.00508762
Lachnospira	0	0.0192565	0.0133226	0.0471612	0.0119781	0.0246779	0	0.0105045	0.0172012	0.0314067	0.0154209	0.0356133
Lachnospiraceae;__	0.0273991	0.0652581	0.0613646	0.0451007	0.093258	0.0814734	0.0327991	0.0519696	0.0806307	0.0989707	0.083871	0.094592
Oscillospiraceae;__	0.0268484	0.0176518	0.00383528	0.00114469	0.00906913	0.0105244	0.0419928	0.0269523	0	0	0	0
Oscillospiraceae;g__UCG-002	0.0834366	0.0363734	0.00625757	0	0.0436345	0.0718563	0.0570257	0.030546	0	0.0364212	0.0253344	0.0224232
Oscillospirales;__;__	0.000275368	0.0135063	0.024021	0	0.0210472	0.0170568	0.00484532	0.015895	0.0200681	0	0.0291109	0
Oscillospirales;f__UCG-010;g__UCG-010	0.0289137	0.0292859	0	0.000457875	0.00855578	0.00743967	0.0339173	0.0248791	0	0.00343098	0.0169945	0
Parabacteroides	0.0101886	0.02046	0	0.0162546	0.0273785	0	0.00670891	0.0400829	0	0.0427553	0.0632573	0.0163934
Phascolarctobacterium	0.0363486	0	0	0.0267857	0	0	0.0241024	0.00525225	0	0.030351	0	0
Prevotella	0	0.00147098	0	0.0904304	0	0	0	0.000414651	0	0.128266	0	0
Roseburia	0.0181743	0	0	0.0430403	0.0138604	0.0375612	0.00757858	0.00276434	0	0.0182106	0	0.0327869
Ruminococcus	0.0119785	0	0.0224061	0.0228938	0.0123203	0.0235892	0.0414958	0.0181064	0.0263394	0.020322	0.0487805	0
Subdoligranulum	0.0286383	0.0307569	0.0244247	0.0462454	0.0479124	0.024315	0.0175177	0.037595	0.030998	0.0380048	0.0681353	0.0523836
Sutterella	0.00922484	0.0052153	0.0187727	0.00801282	0	0.0161495	0.00521804	0.0118867	0.0265185	0.0366851	0.00566483	0
Others	0.288861	0.395828	0.303593	0.306319	0.279432	0.335692	0.282892	0.29454	0.300125	0.233307	0.211015	0.344074

## Sheet: Fig1D
Figure 1D
Mucus growth rate [µm/min] of mice receiving fecal microbiota transplantation
HD = human habitual diet, HF = human high fiber diet, Chow = mouse standard chow diet, WSD = mouse Western-style diet
Italics = data excluded
Mouse ID	Mucus growth rate [µm/min]		2-way ANOVA
HD-Chow1	1.85756		Source of Variation	% of total variation	P value	P value summary
HD-Chow2	1.83184		Interaction	2.782	0.3372	ns
HD-Chow3	2.10904		Mouse diet	4.058	0.2482	ns
HD-Chow4	1.80326		Donor diet	14.31	0.0353	*
HD-Chow5	2.10904
HD-Chow6	3.02924
HD-Chow7	2.33766		Experiment groups compared	Statistical test	P value	95% CI of diff.	P-value summary
HD-Chow8	2.21764		HD-Chow vs HD-WSD	Tukey's multiple comparisons test	0.0005	0.5389 to 2.123	***
HD-WSD1	0.59156		HF-Chow vs HF-WSD		0.9299	-1.001 to 0.6389	ns
HD-WSD2	0.585844		HD-Chow vs HF-Chow		0.9993	-0.7821 to 0.8577	ns
HD-WSD3	0.857333		HD-WSD vs HF-WSD		0.0001	-2.266 to -0.6822	***
HD-WSD4	0.785889		HD-Chow vs HF-WSD		0.9595	-0.9353 to 0.6488	ns
HD-WSD5	0.854476		HD-WSD vs HF-Chow		0.001	-2.266 to -0.6822	**
HD-WSD6	1.03166
HD-WSD7	0.934493
HD-WSD8	1.00594
HF-Chow1	2.94637
HF-Chow2	1.26314
HF-Chow3	2.28908
HF-Chow4	6,48 (excluded due to tissue rupture)
HF-Chow5	1.37173
HF-Chow6	3.51792
HF-Chow7	2.03188
HF-Chow8	1.44889
HF-WSD1	2.30337
HF-WSD2	1.95758
HF-WSD3	2.28336
HF-WSD4	2.04045
HF-WSD5	2.32623
HF-WSD6	2.14905
HF-WSD7	3.87229
HF-WSD8	1.50891

## Sheet: Fig1E
Figure 1E
Initial mucus thickness [µm] of mice receiving fecal microbiota transplantation
HD = Human habitual diet, HF = Human high fiber diet, Chow = Mouse standard chow diet, WSD = Mouse Western-style diet
Italics = data excluded
Mouse ID	Initial mucus thickness [µm]		2-way ANOVA
HD-Chow1	207.786		Source of Variation	% of total variation	P value	P value summary
HD-Chow2	197.401		Interaction	2.782	0.3372	ns
HD-Chow3	184.509		Mouse diet	4.058	0.2482	ns
HD-Chow4	182.162		Donor diet	14.31	0.0353	*
HD-Chow5	283.434
HD-Chow6	179.236
HD-Chow7	185.923		Experiment groups compared	Statistical test	P-value	95% CI of diff.	P-value summary
HD-Chow8	202.609		HD-Chow vs HD-WSD	Tukey's multiple comparisons test	0.4217	-42.18 to 152.8	ns
HD-WSD1	121.656		HF-Chow vs HF-WSD		0.999	-95.69 to 106.1	ns
HD-WSD2	176.375		HD-Chow vs HF-Chow		0.8245	-132.7 to 69.14	ns
HD-WSD3	210.293		HD-WSD vs HF-WSD		0.1236	-179.3 to 15.63	ns
HD-WSD4	129.307		HD-Chow vs HF-WSD		0.8778	-124.0 to 70.92	ns
HD-WSD5	155.992		HD-WSD vs HF-Chow		0.1093	-13.84 to 187.9	ns
HD-WSD6	119.276
HD-WSD7	148.115
HD-WSD8	119.695
HF-Chow1	287.935
HF-Chow2	275.043
HF-Chow3	249.677
HF-Chow4	378.245
HF-Chow5	214.183
HF-Chow6	444,25 (excluded due to tissue rupture)
HF-Chow7	120.402
HF-Chow8	116.994
HF-WSD1	274.465
HF-WSD2	260.994
HF-WSD3	248.712
HF-WSD4	434.99
HF-WSD5	151.78
HF-WSD6	153.677
HF-WSD7	170.299
HF-WSD8	140.56

## Sheet: Fig1F
Figure 1F
Colon length [cm] of mice receiving fecal microbiota transplantation
HD = human habitual diet, HF = human high fiber diet, Chow = mouse standard chow diet, WSD = mouse Western-style diet
Mouse ID	Colon length [cm]		2-way ANOVA
HD-Chow1	6.8		Source of Variation	% of total variation	P value	P value summary
HD-Chow2	6.5		Interaction	0.05586	0.8814	ns
HD-Chow3	8		Mouse diet	29.55	0.0017	**
HD-Chow4	7		Donor diet	1.397	0.4578	ns
HD-Chow5	5.4
HD-Chow6	6.1
HD-Chow7	5.4
HD-Chow8	5.3		Experiment groups compared	Statistical test	P-value	95% CI of diff.	P-value summary
HD-WSD1	5.8		HD-Chow vs HD-WSD	Tukey's multiple comparisons test	0.0729	-0.06168 to 1.862	ns
HD-WSD2	6.1		HF-Chow vs HF-WSD		0.1125	-0.1367 to 1.787	ns
HD-WSD3	5.6		HD-Chow vs HF-Chow		0.9736	-1.112 to 0.8117	ns
HD-WSD4	5.9		HD-WSD vs HF-WSD		0.9185	-1.187 to 0.7367	ns
HD-WSD5	4.9		HD-Chow vs HF-WSD		0.2443	-0.2867 to 1.637	ns
HD-WSD6	5.2		HD-WSD vs HF-Chow		0.0284	0.08832 to 2.012	*
HD-WSD7	5
HD-WSD8	4.8
HF-Chow1	6
HF-Chow2	7.3
HF-Chow3	6.1
HF-Chow4	7.2
HF-Chow5	6.6
HF-Chow6	5
HF-Chow7	7
HF-Chow8	6.5
HF-WSD1	5.7
HF-WSD2	5.9
HF-WSD3	6
HF-WSD4	6
HF-WSD5	5
HF-WSD6	5.2
HF-WSD7	6.3
HF-WSD8	5

## Sheet: Fig1G
Figure 1G
Absolute quantification of transcripts of host defense proteins/peptides in the mouse distal colon
HD = Human habitual diet, HF = Human high fiber diet, Chow = Mouse standard chow diet, WSD = Mouse Western-style diet
Mouse ID	Transcripts / 10ng RNA							2-way ANOVA
	Muc2	Reg3γ	Dmbt1	mBD3	mBD4	Lypd8		Host defense protein/peptide	Source of Variation	% of total variation	P value	P value summary
HD-Chow1	1114697	539.288	147926	19731.8	112.157	1.67632e+06		Muc2	Interaction	0.05586	0.8814	ns
HD-Chow2	1076949	492.888	206621	1316.13	50.3701	1.57994e+06			Mouse diet	29.55	0.0017	**
HD-Chow3	4011919	1108.98	484316	420.768	53.9026	3.20859e+06			Donor diet	1.397	0.4578	ns
HD-Chow4	5080619	868.041	609907	1745.18	30.6395	4.15776e+06		Reg3γ	Interaction	4.966	0.2108	ns
HD-Chow5	3297992	2652.45	546227	415.736	66.4128	2.79404e+06			Mouse diet	5.499	0.1886	ns
HD-Chow6	3030667	7086.62	442220	113.522	59.8273	1.75445e+06			Donor diet	4.759	0.2203	ns
HD-Chow7	4678608	1660.4	519007	86.0115	45.7643	1.75747e+06		Dmbt1	Interaction	2.961	0.3001	ns
HD-Chow8	2.96323e+06	291.252	287090	163.964	44.7351	1.63268e+06			Mouse diet	4.654	0.1963	ns
HD-WSD1	339023	137.279	402243	1119.13	64.4151	6.81043e+06			Donor diet	18.02	0.0146	*
HD-WSD2	1296239	1059.4	307923	2123.59	66.5003	1.8067e+06		mBD3	Interaction	2.693	0.3632	ns
HD-WSD3	2002833	628.575	359373	163.315	33.1582	2.08447e+06			Mouse diet	3.973	0.2711	ns
HD-WSD4	1990763	638.299	486268	160.853	45.3624	2.52844e+06			Donor diet	5.073	0.215	ns
HD-WSD5	1656453	2638.11	332721	122.686	53.3329	1.63268e+06		mBD4	Interaction	6.908	0.1103	ns
HD-WSD6	1159399	525.47	445386	122.739	38.6388	2.33234e+06			Mouse diet	0.566	0.6405	ns
HD-WSD7	1600209	951.022	346939	151.51	36.9172	2.52191e+06			Donor diet	21.42	0.0071	**
HD-WSD8	2161367	563.336	461480	207.652	38.5363	2.22384e+06		Lypd8	Interaction	1.142	0.5723	ns
HF-Chow1	1921546	449.401	315215	343.532	72.0401	2.50373e+06			Mouse diet	0.3859	0.7422	ns
HF-Chow2	1315711	907.07	320657	360.393	43.6764	3.24777e+06			Donor diet	0.5845	0.6857	ns
HF-Chow3	2033618	60678.4	430578	98.0071	66.1634	2.83993e+06
HF-Chow4	938328	326.445	173334	1575.59	123.939	1.80928e+06
HF-Chow5	452285	1505.38	170710	107.914	76.4774	2.41735e+06
HF-Chow6	1037570	228268	619216	57.4811	61.4619	2.59931e+06
HF-Chow7	670709	4095.7	222713	103.285	52.1579	4.09388e+06
HF-Chow8	2058103	4460.87	407033	112.631	60.5653	2.71624e+06		Experiment groups compared	Statistical test	Muc2			Reg3γ			Dmbt1			mBD3			mBD4			Lypd8
HF-WSD1	1230362	1017.06	374249	120.732	60.0499	2.79998e+06				P value	95% CI of diff.	P-value summary	P value	95% CI of diff.	P-value summary	P value	95% CI of diff.	P-value summary	P value	95% CI of diff.	P-value summary	P value	95% CI of diff.	P-value summary	P value	95% CI of diff.	P-value summary
HF-WSD2	615430	200.443	181214	72.8116	78.2722	2.49941e+06		HD-Chow vs HD-WSD	Tukey's multiple comparisons test	0.0044	439977 to 2822122	**	>0,9999	-53521 to 55410	ns	0.9975	-169340 to 194586	ns	0.4816	-2196 to 7151	ns	0.8386	-24.78 to 46.52	ns	0.9185	-2227516 to 1382626	ns
HF-WSD3	815811	188.83	213349	67.3563	72.5576	2.32224e+06		HF-Chow vs HF-WSD		0.3747	-476583 to 1905562	**	0.2685	-17390 to 91541	ns	0.3514	-69823 to 294103	ns	0.999	-4434 to 4914	ns	0.4509	-55.23 to 16.06	ns	0.9982	-1693244 to 1916897	ns
HF-WSD4	233806	114.07	120803	306.982	114.69	1.95944e+06		HD-Chow vs HF-Chow		0.0012	662279 to 3044424	ns	0.2982	-90214 to 18716	ns	0.6954	-108981 to 254945	ns	0.4222	-2019 to 7328	ns	0.8114	-47.23 to 24.06	ns	0.8988	-2263348 to 1346793	ns
HF-WSD5	606442	1964.74	269818	77.9475	83.8403	1.99694e+06		HD-WSD vs HF-WSD		0.1631	-254281 to 2127864	ns	>0,9999	-54084 to 54847	ns	0.068	-9464 to 354463	ns	0.9948	-4257 to 5090	ns	0.0161	-77.68 to -6.391	*	0.9994	-1729077 to 1881064	ns
HF-WSD6	529387	364.234	242317	95.9094	72.9745	3.94313e+06		HD-Chow vs HF-WSD		<0.0001	1376768 to 3758914	****	0.9999	-53139 to 55792	ns	0.045	3159 to 367085	*	0.3472	-1779 to 7568	ns	0.1029	-66.82 to 4.478	ns	0.9526	-2151522 to 1458620	ns
HF-WSD7	329471	4.60653	3549.71	9.51169	170.49	835.77		HD-WSD vs HF-Chow		0.9561	-1413375 to 968771	ns	0.2768	-17772 to 91159	ns	0.8019	-242323 to 121604	ns	0.9996	-4850 to 4497	ns	0.3328	-13.19 to 58.10	ns	>0,9999	-1769238 to 1840903	ns
HF-WSD8	351243	235.34	357038	86.4664	60.2851	5.81088e+06

## Sheet: Fig2A
Figure 2A
Weighted UniFrac PCoA of mice before and after FMT
HD = Human habitual diet, HF = Human high fiber diet, Chow = Mouse standard chow diet, WSD = Mouse Western-style diet, BL = baseline microbiota before FMT
Weighted-Unifrac	HD-Chow1-BL	HD-Chow1	HD-Chow2-BL	HD-Chow2	HD-Chow3-BL	HD-Chow3	HD-Chow4-BL	HD-Chow4	HD-WSD1-BL	HD-WSD1	HD-WSD2-BL	HD-WSD2	HD-WSD3-BL	HD-WSD3	HD-WSD4-BL	HD-WSD4	HD-Chow5-BL	HD-Chow5	HD-Chow6-BL	HD-Chow6	HD-Chow7-BL	HD-Chow7	HD-Chow8-BL	HD-Chow8	HD-WSD5-BL	HD-WSD5	HD-WSD6-BL	HD-WSD6	HD-WSD7-BL	HD-WSD7	HD-WSD8-BL	HD-WSD8	HF-Chow1-BL	HF-Chow1	HF-Chow2-BL	HF-Chow2	HF-Chow3-BL	HF-Chow3	HF-Chow4-BL	HF-Chow4	HF-WSD1-BL	HF-WSD1	HF-WSD2-BL	HF-WSD2	HF-WSD3-BL	HF-WSD3	HF-WSD4-BL	HF-WSD4	HF-Chow5-BL
HD-Chow1-BL	0	0.062736	0.023886	0.067625	0.012292	0.049681	0.01928	0.059116	0.021495	0.052023	0.028195	0.051577	0.025703	0.036879	0.029383	0.042468	0.025598	0.045831	0.026226	0.048397	0.030176	0.053122	0.020045	0.046058	0.028519	0.043435	0.02967	0.057508	0.030876	0.055728	0.035495	0.072023	0.029956	0.073509	0.033043	0.043128	0.029424	0.047631	0.02985	0.059459	0.029132	0.047729	0.030024	0.05495	0.033349	0.046214	0.031597	0.063634	0.036769
HD-Chow1	0.062736	0	0.061817	0.015521	0.064971	0.030624	0.06187	0.017871	0.061664	0.032887	0.060992	0.036077	0.053764	0.040647	0.057947	0.04036	0.053501	0.026857	0.057051	0.027954	0.056405	0.022535	0.061811	0.027946	0.057323	0.033355	0.056649	0.040389	0.05972	0.037233	0.057114	0.056595	0.059437	0.030605	0.054454	0.027575	0.058997	0.031406	0.056282	0.018474	0.058603	0.039183	0.055717	0.031011	0.061159	0.025854	0.052756	0.026704	0.057484
HD-Chow2-BL	0.023886	0.061817	0	0.067342	0.021724	0.049446	0.022201	0.058665	0.027453	0.051517	0.026537	0.051289	0.018587	0.039053	0.025296	0.04226	0.02066	0.045536	0.024098	0.048064	0.021761	0.0527	0.017837	0.045758	0.017561	0.045471	0.0201	0.059264	0.022108	0.056645	0.023163	0.07336	0.024153	0.072592	0.022429	0.042899	0.02945	0.047315	0.020675	0.058823	0.028975	0.047402	0.015116	0.054305	0.020383	0.045976	0.020659	0.062859	0.026468
HD-Chow2	0.067625	0.015521	0.067342	0	0.070375	0.03939	0.067581	0.026016	0.067131	0.036406	0.065412	0.039181	0.058808	0.047962	0.062587	0.047224	0.058826	0.034475	0.062336	0.034092	0.06187	0.02798	0.067312	0.035554	0.062946	0.037342	0.061996	0.034067	0.065221	0.031829	0.062637	0.049839	0.065257	0.026911	0.060156	0.03458	0.064299	0.037887	0.061937	0.02142	0.06388	0.045581	0.061159	0.034922	0.066473	0.026402	0.058367	0.027442	0.062938
HD-Chow3-BL	0.012292	0.064971	0.021724	0.070375	0	0.051641	0.020678	0.061345	0.026048	0.054003	0.029796	0.053591	0.024582	0.038617	0.028573	0.044495	0.024163	0.04774	0.026176	0.050352	0.029185	0.055323	0.0181	0.047969	0.025516	0.045108	0.028429	0.059434	0.030163	0.057763	0.032381	0.074135	0.029171	0.075832	0.030372	0.044967	0.03279	0.049534	0.027241	0.061508	0.027946	0.049719	0.027493	0.057119	0.03429	0.04801	0.029189	0.06589	0.033671
HD-Chow3	0.049681	0.030624	0.049446	0.03939	0.051641	0	0.048652	0.022708	0.049535	0.036608	0.04834	0.036661	0.042522	0.029211	0.045583	0.028227	0.042222	0.017805	0.045655	0.02063	0.044826	0.023086	0.049246	0.018725	0.045535	0.03018	0.045226	0.044371	0.047933	0.040899	0.045321	0.059535	0.048091	0.050873	0.043171	0.02117	0.046682	0.026972	0.044717	0.038898	0.04756	0.03068	0.04471	0.0344	0.050065	0.029315	0.041803	0.04119	0.045629
HD-Chow4-BL	0.01928	0.06187	0.022201	0.067581	0.020678	0.048652	0	0.058497	0.02641	0.050973	0.021398	0.050623	0.024508	0.035496	0.025549	0.041239	0.025548	0.044787	0.03003	0.047462	0.030521	0.052504	0.023359	0.045022	0.026497	0.042435	0.031457	0.056963	0.03202	0.054873	0.030309	0.071922	0.022092	0.073404	0.030088	0.04201	0.022297	0.046773	0.027379	0.058858	0.03535	0.046622	0.030152	0.054148	0.035605	0.045309	0.026353	0.063154	0.028995
HD-Chow4	0.059116	0.017871	0.058665	0.026016	0.061345	0.022708	0.058497	0	0.058935	0.036116	0.05813	0.035884	0.051277	0.038075	0.054919	0.03756	0.050958	0.022359	0.054573	0.023168	0.053607	0.021613	0.058472	0.023789	0.054311	0.032488	0.054086	0.044619	0.057062	0.042128	0.054475	0.060362	0.057797	0.040057	0.052062	0.024374	0.056484	0.028097	0.053387	0.02907	0.055765	0.035653	0.052839	0.034057	0.058602	0.028871	0.050211	0.031804	0.05489
HD-WSD1-BL	0.021495	0.061664	0.027453	0.067131	0.026048	0.049535	0.02641	0.058935	0	0.051587	0.020437	0.051228	0.01907	0.03675	0.022961	0.042288	0.02082	0.045581	0.022882	0.048132	0.026076	0.051588	0.026718	0.045804	0.025599	0.043262	0.025815	0.057064	0.027032	0.055221	0.029656	0.071258	0.021593	0.072012	0.028529	0.042948	0.021558	0.047324	0.026067	0.060462	0.02685	0.047469	0.026952	0.054399	0.029038	0.046049	0.026281	0.063003	0.032457
HD-WSD1	0.052023	0.032887	0.051517	0.036406	0.054003	0.036608	0.050973	0.036116	0.051587	0	0.050612	0.007594	0.044383	0.017622	0.047814	0.020034	0.044094	0.027515	0.047555	0.025436	0.047133	0.024997	0.051441	0.028682	0.047465	0.01421	0.04746	0.018298	0.050811	0.016195	0.047157	0.033108	0.05009	0.042369	0.046773	0.029159	0.048709	0.036067	0.047684	0.033401	0.049601	0.019543	0.047535	0.011588	0.052606	0.010626	0.044759	0.021818	0.047629
HD-WSD2-BL	0.028195	0.060992	0.026537	0.065412	0.029796	0.04834	0.021398	0.05813	0.020437	0.050612	0	0.050314	0.018255	0.035727	0.021608	0.041369	0.020389	0.044746	0.024486	0.047283	0.023741	0.052117	0.026912	0.044971	0.021509	0.041922	0.024807	0.055763	0.026019	0.054282	0.024841	0.070104	0.01595	0.071036	0.027016	0.042104	0.018016	0.046384	0.022696	0.059624	0.031671	0.046496	0.026422	0.053725	0.029678	0.045201	0.021194	0.062251	0.024689
HD-WSD2	0.051577	0.036077	0.051289	0.039181	0.053591	0.036661	0.050623	0.035884	0.051228	0.007594	0.050314	0	0.044052	0.018419	0.047467	0.020059	0.043758	0.027135	0.047259	0.025479	0.046922	0.025278	0.051176	0.028321	0.04716	0.013438	0.047257	0.02206	0.050579	0.019806	0.046762	0.035674	0.049751	0.045936	0.046557	0.029238	0.048289	0.035875	0.047478	0.036024	0.049338	0.019893	0.047335	0.011628	0.052464	0.014371	0.044519	0.022633	0.047322
HD-WSD3-BL	0.025703	0.053764	0.018587	0.058808	0.024582	0.042522	0.024508	0.051277	0.01907	0.044383	0.018255	0.044052	0	0.031527	0.018233	0.035429	0.012369	0.038957	0.017021	0.041325	0.015576	0.044522	0.019558	0.039162	0.012573	0.037606	0.014694	0.050311	0.017852	0.0479	0.014011	0.063548	0.018233	0.064221	0.016212	0.036572	0.020885	0.040972	0.016421	0.053492	0.020833	0.04043	0.01663	0.047115	0.019616	0.0398	0.012929	0.05485	0.017854
HD-WSD3	0.036879	0.040647	0.039053	0.047962	0.038617	0.029211	0.035496	0.038075	0.03675	0.017622	0.035727	0.018419	0.031527	0	0.034305	0.010511	0.030507	0.025207	0.034425	0.027126	0.035371	0.031833	0.037434	0.02593	0.034782	0.017105	0.035883	0.029734	0.038818	0.029431	0.034832	0.044709	0.035399	0.052104	0.03496	0.02432	0.034042	0.030679	0.035805	0.041418	0.037096	0.015884	0.036067	0.02292	0.040956	0.024703	0.032977	0.032707	0.034946
HD-WSD4-BL	0.029383	0.057947	0.025296	0.062587	0.028573	0.045583	0.025549	0.054919	0.022961	0.047814	0.021608	0.047467	0.018233	0.034305	0	0.038436	0.022093	0.041983	0.026243	0.044458	0.026721	0.049199	0.02809	0.042201	0.023501	0.040738	0.025401	0.054272	0.026629	0.051718	0.023935	0.068349	0.018755	0.06576	0.023713	0.039428	0.021814	0.043516	0.024031	0.057182	0.029867	0.04369	0.02479	0.050634	0.029243	0.042583	0.022425	0.059014	0.026124
HD-WSD4	0.042468	0.04036	0.04226	0.047224	0.044495	0.028227	0.041239	0.03756	0.042288	0.020034	0.041369	0.020059	0.035429	0.010511	0.038436	0	0.035079	0.022902	0.038705	0.025357	0.037922	0.030663	0.04236	0.02306	0.038415	0.018114	0.03826	0.032437	0.041341	0.030435	0.037991	0.048556	0.040718	0.052896	0.037111	0.022969	0.039097	0.030176	0.03816	0.041102	0.041241	0.017208	0.038282	0.022872	0.043623	0.022157	0.035014	0.032608	0.038398
HD-Chow5-BL	0.025598	0.053501	0.02066	0.058826	0.024163	0.042222	0.025548	0.050958	0.02082	0.044094	0.020389	0.043758	0.012369	0.030507	0.022093	0.035079	0	0.038658	0.009032	0.041031	0.009097	0.044948	0.012415	0.038863	0.010353	0.03659	0.009316	0.049298	0.013158	0.047499	0.013567	0.062577	0.016514	0.063987	0.019354	0.03629	0.023465	0.040651	0.013172	0.053309	0.018774	0.040129	0.016095	0.046896	0.018096	0.039538	0.010607	0.054579	0.014458
HD-Chow5	0.045831	0.026857	0.045536	0.034475	0.04774	0.017805	0.044787	0.022359	0.045581	0.027515	0.044746	0.027135	0.038957	0.025207	0.041983	0.022902	0.038658	0	0.04206	0.006465	0.041369	0.012375	0.045627	0.004604	0.041863	0.021638	0.041601	0.035333	0.044093	0.032141	0.041447	0.05018	0.044142	0.040674	0.039682	0.016035	0.042726	0.023146	0.041221	0.031713	0.044297	0.021409	0.041354	0.025988	0.046604	0.020963	0.038344	0.033428	0.041911
HD-Chow6-BL	0.026226	0.057051	0.024098	0.062336	0.026176	0.045655	0.03003	0.054573	0.022882	0.047555	0.024486	0.047259	0.017021	0.034425	0.026243	0.038705	0.009032	0.04206	0	0.044447	0.010649	0.04888	0.011626	0.042268	0.013258	0.040494	0.011036	0.053377	0.015376	0.050968	0.017817	0.06669	0.0209	0.067576	0.02419	0.039633	0.028387	0.043858	0.016845	0.056579	0.01468	0.043667	0.01957	0.050269	0.017088	0.042746	0.016192	0.058215	0.019147
HD-Chow6	0.048397	0.027954	0.048064	0.034092	0.050352	0.02063	0.047462	0.023168	0.048132	0.025436	0.047283	0.025479	0.041325	0.027126	0.044458	0.025357	0.041031	0.006465	0.044447	0	0.043746	0.011602	0.048126	0.006122	0.044333	0.02059	0.043983	0.034135	0.046547	0.030903	0.043898	0.049223	0.046718	0.036485	0.042117	0.016649	0.045277	0.022517	0.043663	0.02975	0.04661	0.022623	0.043722	0.024107	0.049018	0.019565	0.040771	0.031381	0.044413
HD-Chow7-BL	0.030176	0.056405	0.021761	0.06187	0.029185	0.044826	0.030521	0.053607	0.026076	0.047133	0.023741	0.046922	0.015576	0.035371	0.026721	0.037922	0.009097	0.041369	0.010649	0.043746	0	0.04829	0.015526	0.041579	0.009575	0.041249	0.005068	0.054271	0.008637	0.051828	0.013021	0.067749	0.021029	0.066961	0.018554	0.038942	0.02918	0.043327	0.010698	0.055992	0.021337	0.042971	0.01625	0.049822	0.018521	0.042083	0.011188	0.057667	0.01266
HD-Chow7	0.053122	0.022535	0.0527	0.02798	0.055323	0.023086	0.052504	0.021613	0.051588	0.024997	0.052117	0.025278	0.044522	0.031833	0.049199	0.030663	0.044948	0.012375	0.04888	0.011602	0.04829	0	0.052897	0.013686	0.048856	0.02235	0.048303	0.03404	0.051097	0.030413	0.047192	0.048871	0.051488	0.036073	0.04663	0.018405	0.049804	0.025894	0.048206	0.027705	0.050933	0.027796	0.048099	0.023746	0.052816	0.019896	0.044674	0.027489	0.049033
HD-Chow8-BL	0.020045	0.061811	0.017837	0.067312	0.0181	0.049246	0.023359	0.058472	0.026718	0.051441	0.026912	0.051176	0.019558	0.037434	0.02809	0.04236	0.012415	0.045627	0.011626	0.048126	0.015526	0.052897	0	0.045848	0.013458	0.04382	0.015026	0.057517	0.018153	0.055037	0.020142	0.071639	0.023525	0.072578	0.026422	0.04299	0.03245	0.047483	0.017306	0.05888	0.020457	0.047454	0.020999	0.054458	0.023952	0.046003	0.0181	0.062918	0.022738
HD-Chow8	0.046058	0.027946	0.045758	0.035554	0.047969	0.018725	0.045022	0.023789	0.045804	0.028682	0.044971	0.028321	0.039162	0.02593	0.042201	0.02306	0.038863	0.004604	0.042268	0.006122	0.041579	0.013686	0.045848	0	0.042078	0.021694	0.041813	0.035912	0.044312	0.03197	0.041663	0.05081	0.044365	0.039608	0.039892	0.016484	0.042948	0.021893	0.041432	0.032461	0.044499	0.022383	0.041558	0.026576	0.046813	0.021216	0.038553	0.032804	0.042127
HD-WSD5-BL	0.028519	0.057323	0.017561	0.062946	0.025516	0.045535	0.026497	0.054311	0.025599	0.047465	0.021509	0.04716	0.012573	0.034782	0.023501	0.038415	0.010353	0.041863	0.013258	0.044333	0.009575	0.048856	0.013458	0.042078	0	0.041049	0.009093	0.05427	0.011032	0.051752	0.010485	0.067914	0.017436	0.068041	0.017728	0.039358	0.027236	0.043814	0.009769	0.055398	0.021824	0.043486	0.016748	0.050231	0.021592	0.042569	0.01115	0.058449	0.013702
HD-WSD5	0.043435	0.033355	0.045471	0.037342	0.045108	0.03018	0.042435	0.032488	0.043262	0.01421	0.041922	0.013438	0.037606	0.017105	0.040738	0.018114	0.03659	0.021638	0.040494	0.02059	0.041249	0.02235	0.04382	0.021694	0.041049	0	0.041906	0.015819	0.04508	0.015652	0.041193	0.031004	0.041997	0.044749	0.040933	0.025502	0.040813	0.031968	0.041884	0.035695	0.042641	0.018284	0.041652	0.015238	0.046518	0.014818	0.038778	0.022638	0.041177
HD-WSD6-BL	0.02967	0.056649	0.0201	0.061996	0.028429	0.045226	0.031457	0.054086	0.025815	0.04746	0.024807	0.047257	0.014694	0.035883	0.025401	0.03826	0.009316	0.041601	0.011036	0.043983	0.005068	0.048303	0.015026	0.041813	0.009093	0.041906	0	0.054743	0.006558	0.052302	0.010721	0.067959	0.020577	0.067036	0.017237	0.039214	0.029214	0.043543	0.010516	0.056175	0.020499	0.043208	0.015995	0.049927	0.017604	0.042337	0.012073	0.057635	0.013509
HD-WSD6	0.057508	0.040389	0.059264	0.034067	0.059434	0.044371	0.056963	0.044619	0.057064	0.018298	0.055763	0.02206	0.050311	0.029734	0.054272	0.032437	0.049298	0.035333	0.053377	0.034135	0.054271	0.03404	0.057517	0.035912	0.05427	0.015819	0.054743	0	0.058347	0.005666	0.054373	0.018237	0.055837	0.042113	0.054022	0.038441	0.054788	0.044918	0.05506	0.037982	0.055147	0.030843	0.054336	0.021162	0.059193	0.017062	0.051507	0.025028	0.054582
HD-WSD7-BL	0.030876	0.05972	0.022108	0.065221	0.030163	0.047933	0.03202	0.057062	0.027032	0.050811	0.026019	0.050579	0.017852	0.038818	0.026629	0.041341	0.013158	0.044093	0.015376	0.046547	0.008637	0.051097	0.018153	0.044312	0.011032	0.04508	0.006558	0.058347	0	0.055817	0.013528	0.071883	0.021289	0.070158	0.017226	0.041593	0.030965	0.045898	0.009453	0.058828	0.025063	0.045817	0.018721	0.052564	0.020876	0.044682	0.013837	0.06069	0.013788
HD-WSD7	0.055728	0.037233	0.056645	0.031829	0.057763	0.040899	0.054873	0.042128	0.055221	0.016195	0.054282	0.019806	0.0479	0.029431	0.051718	0.030435	0.047499	0.032141	0.050968	0.030903	0.051828	0.030413	0.055037	0.03197	0.051752	0.015652	0.052302	0.005666	0.055817	0	0.051863	0.021564	0.053805	0.03924	0.051559	0.03572	0.052514	0.041838	0.052553	0.03511	0.05291	0.030598	0.052162	0.02086	0.057234	0.014459	0.049538	0.023259	0.05203
HD-WSD8-BL	0.035495	0.057114	0.023163	0.062637	0.032381	0.045321	0.030309	0.054475	0.029656	0.047157	0.024841	0.046762	0.014011	0.034832	0.023935	0.037991	0.013567	0.041447	0.017817	0.043898	0.013021	0.047192	0.020142	0.041663	0.010485	0.041193	0.010721	0.054373	0.013528	0.051863	0	0.067969	0.019996	0.067493	0.019198	0.038959	0.027439	0.043624	0.014344	0.056379	0.024372	0.043217	0.021285	0.049926	0.024555	0.042172	0.013991	0.057958	0.012339
HD-WSD8	0.072023	0.056595	0.07336	0.049839	0.074135	0.059535	0.071922	0.060362	0.071258	0.033108	0.070104	0.035674	0.063548	0.044709	0.068349	0.048556	0.062577	0.05018	0.06669	0.049223	0.067749	0.048871	0.071639	0.05081	0.067914	0.031004	0.067959	0.018237	0.071883	0.021564	0.067969	0	0.070056	0.057037	0.067546	0.053071	0.069257	0.059088	0.068613	0.052263	0.06814	0.046994	0.06767	0.036332	0.072887	0.031409	0.065526	0.041107	0.068398
HF-Chow1-BL	0.029956	0.059437	0.024153	0.065257	0.029171	0.048091	0.022092	0.057797	0.021593	0.05009	0.01595	0.049751	0.018233	0.035399	0.018755	0.040718	0.016514	0.044142	0.0209	0.046718	0.021029	0.051488	0.023525	0.044365	0.017436	0.041997	0.020577	0.055837	0.021289	0.053805	0.019996	0.070056	0	0.069361	0.021765	0.041493	0.018868	0.045939	0.018674	0.059621	0.030188	0.045959	0.024023	0.052927	0.027718	0.044721	0.017329	0.061569	0.019438
HF-Chow1	0.073509	0.030605	0.072592	0.026911	0.075832	0.050873	0.073404	0.040057	0.072012	0.042369	0.071036	0.045936	0.064221	0.052104	0.06576	0.052896	0.063987	0.040674	0.067576	0.036485	0.066961	0.036073	0.072578	0.039608	0.068041	0.044749	0.067036	0.042113	0.070158	0.03924	0.067493	0.057037	0.069361	0	0.065534	0.034539	0.070114	0.032739	0.067252	0.018627	0.068978	0.046251	0.066502	0.040797	0.072058	0.033053	0.064253	0.033474	0.068269
HF-Chow2-BL	0.033043	0.054454	0.022429	0.060156	0.030372	0.043171	0.030088	0.052062	0.028529	0.046773	0.027016	0.046557	0.016212	0.03496	0.023713	0.037111	0.019354	0.039682	0.02419	0.042117	0.018554	0.04663	0.026422	0.039892	0.017728	0.040933	0.017237	0.054022	0.017226	0.051559	0.019198	0.067546	0.021765	0.065534	0	0.037234	0.027231	0.041688	0.012823	0.054524	0.025564	0.041209	0.019525	0.047951	0.024816	0.040454	0.015608	0.055981	0.017358
HF-Chow2	0.043128	0.027575	0.042899	0.03458	0.044967	0.02117	0.04201	0.024374	0.042948	0.029159	0.042104	0.029238	0.036572	0.02432	0.039428	0.022969	0.03629	0.016035	0.039633	0.016649	0.038942	0.018405	0.04299	0.016484	0.039358	0.025502	0.039214	0.038441	0.041593	0.03572	0.038959	0.053071	0.041493	0.034539	0.037234	0	0.040079	0.012347	0.038754	0.023874	0.041903	0.020893	0.038971	0.026894	0.044121	0.02258	0.035945	0.02986	0.039372
HF-Chow3-BL	0.029424	0.058997	0.02945	0.064299	0.03279	0.046682	0.022297	0.056484	0.021558	0.048709	0.018016	0.048289	0.020885	0.034042	0.021814	0.039097	0.023465	0.042726	0.028387	0.045277	0.02918	0.049804	0.03245	0.042948	0.027236	0.040813	0.029214	0.054788	0.030965	0.052514	0.027439	0.069257	0.018868	0.070114	0.027231	0.040079	0	0.044113	0.02777	0.058296	0.035157	0.044398	0.029047	0.051707	0.033325	0.043295	0.026455	0.060252	0.0281
HF-Chow3	0.047631	0.031406	0.047315	0.037887	0.049534	0.026972	0.046773	0.028097	0.047324	0.036067	0.046384	0.035875	0.040972	0.030679	0.043516	0.030176	0.040651	0.023146	0.043858	0.022517	0.043327	0.025894	0.047483	0.021893	0.043814	0.031968	0.043543	0.044918	0.045898	0.041838	0.043624	0.059088	0.045939	0.032739	0.041688	0.012347	0.044113	0	0.043181	0.029835	0.046086	0.028765	0.043258	0.033743	0.048298	0.028771	0.040449	0.034093	0.043861
HF-Chow4-BL	0.02985	0.056282	0.020675	0.061937	0.027241	0.044717	0.027379	0.053387	0.026067	0.047684	0.022696	0.047478	0.016421	0.035805	0.024031	0.03816	0.013172	0.041221	0.016845	0.043663	0.010698	0.048206	0.017306	0.041432	0.009769	0.041884	0.010516	0.05506	0.009453	0.052553	0.014344	0.068613	0.018674	0.067252	0.012823	0.038754	0.02777	0.043181	0	0.055007	0.023384	0.042775	0.016246	0.049667	0.022337	0.041973	0.01186	0.057663	0.014104
HF-Chow4	0.059459	0.018474	0.058823	0.02142	0.061508	0.038898	0.058858	0.02907	0.060462	0.033401	0.059624	0.036024	0.053492	0.041418	0.057182	0.041102	0.053309	0.031713	0.056579	0.02975	0.055992	0.027705	0.05888	0.032461	0.055398	0.035695	0.056175	0.037982	0.058828	0.03511	0.056379	0.052263	0.059621	0.018627	0.054524	0.023874	0.058296	0.029835	0.055007	0	0.057329	0.037285	0.05508	0.031868	0.061071	0.0253	0.053231	0.024994	0.057103
HF-WSD1-BL	0.029132	0.058603	0.028975	0.06388	0.027946	0.04756	0.03535	0.055765	0.02685	0.049601	0.031671	0.049338	0.020833	0.037096	0.029867	0.041241	0.018774	0.044297	0.01468	0.04661	0.021337	0.050933	0.020457	0.044499	0.021824	0.042641	0.020499	0.055147	0.025063	0.05291	0.024372	0.06814	0.030188	0.068978	0.025564	0.041903	0.035157	0.046086	0.023384	0.057329	0	0.045897	0.021213	0.052405	0.01953	0.044813	0.023154	0.059982	0.028766
HF-WSD1	0.047729	0.039183	0.047402	0.045581	0.049719	0.03068	0.046622	0.035653	0.047469	0.019543	0.046496	0.019893	0.04043	0.015884	0.04369	0.017208	0.040129	0.021409	0.043667	0.022623	0.042971	0.027796	0.047454	0.022383	0.043486	0.018284	0.043208	0.030843	0.045817	0.030598	0.043217	0.046994	0.045959	0.046251	0.041209	0.020893	0.044398	0.028765	0.042775	0.037285	0.045897	0	0.042897	0.017396	0.048385	0.02075	0.039844	0.027512	0.043577
HF-WSD2-BL	0.030024	0.055717	0.015116	0.061159	0.027493	0.04471	0.030152	0.052839	0.026952	0.047535	0.026422	0.047335	0.01663	0.036067	0.02479	0.038282	0.016095	0.041354	0.01957	0.043722	0.01625	0.048099	0.020999	0.041558	0.016748	0.041652	0.015995	0.054336	0.018721	0.052162	0.021285	0.06767	0.024023	0.066502	0.019525	0.038971	0.029047	0.043258	0.016246	0.05508	0.021213	0.042897	0	0.049563	0.011011	0.042076	0.015231	0.057213	0.022522
HF-WSD2	0.05495	0.031011	0.054305	0.034922	0.057119	0.0344	0.054148	0.034057	0.054399	0.011588	0.053725	0.011628	0.047115	0.02292	0.050634	0.022872	0.046896	0.025988	0.050269	0.024107	0.049822	0.023746	0.054458	0.026576	0.050231	0.015238	0.049927	0.021162	0.052564	0.02086	0.049926	0.036332	0.052927	0.040797	0.047951	0.026894	0.051707	0.033743	0.049667	0.031868	0.052405	0.017396	0.049563	0	0.054997	0.011025	0.046746	0.013246	0.050574
HF-WSD3-BL	0.033349	0.061159	0.020383	0.066473	0.03429	0.050065	0.035605	0.058602	0.029038	0.052606	0.029678	0.052464	0.019616	0.040956	0.029243	0.043623	0.018096	0.046604	0.017088	0.049018	0.018521	0.052816	0.023952	0.046813	0.021592	0.046518	0.017604	0.059193	0.020876	0.057234	0.024555	0.072887	0.027718	0.072058	0.024816	0.044121	0.033325	0.048298	0.022337	0.061071	0.01953	0.048385	0.011011	0.054997	0	0.047042	0.019213	0.062862	0.026762
HF-WSD3	0.046214	0.025854	0.045976	0.026402	0.04801	0.029315	0.045309	0.028871	0.046049	0.010626	0.045201	0.014371	0.0398	0.024703	0.042583	0.022157	0.039538	0.020963	0.042746	0.019565	0.042083	0.019896	0.046003	0.021216	0.042569	0.014818	0.042337	0.017062	0.044682	0.014459	0.042172	0.031409	0.044721	0.033053	0.040454	0.02258	0.043295	0.028771	0.041973	0.0253	0.044813	0.02075	0.042076	0.011025	0.047042	0	0.039268	0.016034	0.042615
HF-WSD4-BL	0.031597	0.052756	0.020659	0.058367	0.029189	0.041803	0.026353	0.050211	0.026281	0.044759	0.021194	0.044519	0.012929	0.032977	0.022425	0.035014	0.010607	0.038344	0.016192	0.040771	0.011188	0.044674	0.0181	0.038553	0.01115	0.038778	0.012073	0.051507	0.013837	0.049538	0.013991	0.065526	0.017329	0.064253	0.015608	0.035945	0.026455	0.040449	0.01186	0.053231	0.023154	0.039844	0.015231	0.046746	0.019213	0.039268	0	0.054585	0.012819
HF-WSD4	0.063634	0.026704	0.062859	0.027442	0.06589	0.04119	0.063154	0.031804	0.063003	0.021818	0.062251	0.022633	0.05485	0.032707	0.059014	0.032608	0.054579	0.033428	0.058215	0.031381	0.057667	0.027489	0.062918	0.032804	0.058449	0.022638	0.057635	0.025028	0.06069	0.023259	0.057958	0.041107	0.061569	0.033474	0.055981	0.02986	0.060252	0.034093	0.057663	0.024994	0.059982	0.027512	0.057213	0.013246	0.062862	0.016034	0.054585	0	0.058712
HF-Chow5-BL	0.036769	0.057484	0.026468	0.062938	0.033671	0.045629	0.028995	0.05489	0.032457	0.047629	0.024689	0.047322	0.017854	0.034946	0.026124	0.038398	0.014458	0.041911	0.019147	0.044413	0.01266	0.049033	0.022738	0.042127	0.013702	0.041177	0.013509	0.054582	0.013788	0.05203	0.012339	0.068398	0.019438	0.068269	0.017358	0.039372	0.0281	0.043861	0.014104	0.057103	0.028766	0.043577	0.022522	0.050574	0.026762	0.042615	0.012819	0.058712	0
HF-Chow5	0.042366	0.038458	0.042152	0.046811	0.044279	0.025377	0.041167	0.036964	0.042175	0.031926	0.041289	0.032152	0.035577	0.021849	0.038506	0.022632	0.035268	0.020814	0.038754	0.022284	0.038013	0.026956	0.042253	0.021245	0.038441	0.026668	0.038215	0.04057	0.040685	0.036533	0.037981	0.056465	0.040675	0.046941	0.036256	0.016232	0.039155	0.02485	0.037825	0.035154	0.041173	0.023119	0.038085	0.031594	0.043461	0.025809	0.034866	0.038863	0.038478
HF-Chow6-BL	0.039173	0.060483	0.028948	0.06618	0.035518	0.048244	0.030632	0.057673	0.034143	0.050242	0.026869	0.049985	0.020138	0.036579	0.028023	0.041072	0.015917	0.044431	0.020666	0.046948	0.015778	0.051668	0.024007	0.044652	0.016267	0.042914	0.016377	0.056557	0.017591	0.053955	0.014446	0.07057	0.021305	0.07107	0.021898	0.041841	0.030302	0.04634	0.018286	0.05967	0.029373	0.04623	0.025084	0.053319	0.029715	0.044976	0.015296	0.061587	0.0072
HF-Chow6	0.045288	0.033444	0.045	0.042045	0.047259	0.019181	0.044314	0.030053	0.045053	0.030233	0.044206	0.030249	0.038484	0.023463	0.041442	0.022517	0.038163	0.01749	0.041547	0.017935	0.040945	0.022585	0.045193	0.017813	0.041382	0.024917	0.041103	0.038736	0.043548	0.034644	0.040923	0.054246	0.043585	0.042811	0.03922	0.013634	0.042143	0.021302	0.040779	0.031299	0.043882	0.021564	0.040931	0.027739	0.046167	0.023727	0.037892	0.034533	0.041426
HF-Chow7-BL	0.036256	0.061347	0.030465	0.06631	0.032237	0.048215	0.026986	0.058232	0.030896	0.050625	0.021948	0.050338	0.022299	0.035353	0.025193	0.041016	0.017434	0.04454	0.02179	0.047147	0.022205	0.052117	0.023906	0.04477	0.020623	0.041251	0.02341	0.055462	0.025744	0.054314	0.0219	0.070208	0.017222	0.069611	0.027803	0.041825	0.025144	0.046436	0.024	0.060521	0.032467	0.046408	0.02769	0.053819	0.032745	0.045013	0.019429	0.062553	0.01828
HF-Chow7	0.047413	0.029366	0.047078	0.038027	0.049341	0.022233	0.046417	0.027542	0.047127	0.027342	0.0463	0.02745	0.040361	0.025249	0.043498	0.023908	0.040072	0.015726	0.043491	0.01606	0.042816	0.019049	0.047165	0.016041	0.043307	0.022364	0.042935	0.035807	0.045466	0.032114	0.042843	0.051182	0.045688	0.038545	0.041131	0.012825	0.044277	0.02061	0.042679	0.027565	0.045688	0.020253	0.042764	0.024636	0.048046	0.020854	0.039775	0.029973	0.043406
HF-Chow8-BL	0.029497	0.06166	0.027921	0.067144	0.028494	0.048377	0.022095	0.058066	0.029831	0.050794	0.025805	0.050451	0.02565	0.035277	0.028847	0.041113	0.019634	0.044662	0.023087	0.047299	0.02449	0.051728	0.020651	0.044895	0.02105	0.041542	0.024548	0.055922	0.023765	0.054643	0.022447	0.070828	0.022454	0.072938	0.030418	0.041912	0.028784	0.046632	0.023368	0.058531	0.032619	0.046471	0.029564	0.053957	0.034582	0.04512	0.022333	0.062881	0.018224
HF-Chow8	0.045204	0.03568	0.045143	0.043978	0.047124	0.022889	0.044262	0.033015	0.045201	0.028955	0.044142	0.029013	0.038551	0.02253	0.041296	0.021405	0.038254	0.018797	0.041692	0.01987	0.040962	0.025032	0.04509	0.019334	0.041475	0.02423	0.041156	0.037569	0.04366	0.034126	0.041018	0.053347	0.043799	0.043817	0.039289	0.015574	0.04226	0.023484	0.04085	0.032932	0.043968	0.020346	0.041	0.028127	0.046333	0.023089	0.037916	0.035746	0.041552
HF-WSD5-BL	0.033811	0.056899	0.022975	0.062531	0.030691	0.045104	0.028663	0.054076	0.029657	0.047215	0.024281	0.046904	0.016054	0.034358	0.025842	0.037944	0.011728	0.041497	0.016126	0.043994	0.010138	0.048608	0.018632	0.041726	0.010612	0.040488	0.010295	0.053851	0.011463	0.051313	0.011814	0.067657	0.017712	0.06803	0.015604	0.038994	0.027825	0.043513	0.011809	0.056407	0.025492	0.043168	0.019623	0.050192	0.024921	0.042256	0.01126	0.058271	0.007364
HF-WSD5	0.042408	0.044611	0.044654	0.050224	0.044536	0.03403	0.041854	0.042173	0.042229	0.02423	0.041444	0.022419	0.036889	0.013481	0.039729	0.01779	0.035934	0.027755	0.039965	0.028844	0.040955	0.033265	0.043412	0.028768	0.040466	0.017189	0.041405	0.029992	0.044542	0.031563	0.040334	0.044851	0.04093	0.05191	0.040565	0.025287	0.040145	0.032703	0.04151	0.042066	0.042499	0.013484	0.041513	0.022842	0.04647	0.025809	0.038503	0.031207	0.0407
HF-WSD6-BL	0.019856	0.057268	0.021357	0.062925	0.021083	0.045169	0.017685	0.05433	0.02168	0.047245	0.021679	0.046923	0.020843	0.032426	0.024698	0.037692	0.020663	0.041395	0.024428	0.043926	0.027045	0.04875	0.019855	0.041615	0.021308	0.038283	0.025668	0.05205	0.026895	0.050923	0.025556	0.066403	0.018301	0.06868	0.024772	0.038772	0.022605	0.043392	0.022928	0.054967	0.027286	0.043063	0.025366	0.050292	0.031199	0.042066	0.023494	0.058741	0.024654
HF-WSD6	0.041565	0.045828	0.043906	0.054412	0.043761	0.034261	0.040955	0.043959	0.041409	0.027305	0.040585	0.025855	0.035932	0.012011	0.038823	0.019338	0.034956	0.029124	0.039119	0.030564	0.04016	0.035155	0.042618	0.029923	0.039596	0.018303	0.040625	0.031931	0.043833	0.033182	0.039463	0.04749	0.040038	0.054331	0.039728	0.025847	0.039188	0.034273	0.040697	0.043096	0.041768	0.019114	0.040758	0.025905	0.045895	0.028448	0.037657	0.033792	0.039827
HF-WSD7-BL	0.028308	0.053544	0.018036	0.059109	0.024857	0.042252	0.022993	0.050742	0.024966	0.044137	0.019557	0.043796	0.01232	0.031094	0.021574	0.034945	0.011733	0.038602	0.016478	0.041027	0.012687	0.045453	0.016787	0.038814	0.010429	0.037304	0.012073	0.050258	0.014636	0.047799	0.013579	0.063761	0.015416	0.064441	0.012967	0.036192	0.023316	0.04064	0.011639	0.051897	0.021569	0.04009	0.016973	0.046992	0.022141	0.039498	0.012033	0.054816	0.01178
HF-WSD7	0.036917	0.034133	0.039185	0.039543	0.038507	0.024485	0.035826	0.032315	0.036933	0.016822	0.035707	0.016117	0.031803	0.010771	0.034574	0.01253	0.030822	0.018582	0.034668	0.019026	0.035579	0.02376	0.037654	0.019184	0.035035	0.010073	0.036097	0.022811	0.038985	0.021308	0.035042	0.037553	0.035628	0.042702	0.03513	0.018225	0.034367	0.024531	0.036064	0.034122	0.03726	0.013013	0.036233	0.018774	0.040982	0.016831	0.033199	0.026476	0.035143
HF-WSD8-BL	0.031398	0.060651	0.036861	0.066114	0.035763	0.048032	0.029971	0.057999	0.024212	0.050063	0.026996	0.049759	0.026534	0.034933	0.031243	0.040563	0.027483	0.044154	0.032298	0.046768	0.035043	0.05031	0.034046	0.04438	0.029961	0.040459	0.03291	0.055004	0.034424	0.053866	0.028053	0.069444	0.025388	0.071855	0.032913	0.041457	0.024696	0.046156	0.031299	0.06008	0.03446	0.046006	0.034192	0.053245	0.0382	0.044665	0.030799	0.061925	0.031571
HF-WSD8	0.043418	0.041024	0.045643	0.046249	0.045178	0.031191	0.042509	0.039464	0.043296	0.020514	0.042066	0.018838	0.037534	0.015717	0.04075	0.018012	0.036508	0.023915	0.040549	0.024194	0.041567	0.028189	0.044032	0.0248	0.041107	0.0128	0.041988	0.026551	0.045171	0.026224	0.041083	0.040903	0.041995	0.048455	0.041183	0.02288	0.040746	0.029915	0.042141	0.039397	0.043096	0.016738	0.042128	0.020663	0.047176	0.021613	0.039149	0.027407	0.041313
[truncated: 15 more columns]

[truncated: 73 more sheets: Fig2B, Fig2C, Fig2D, Fig2E, Fig2F, Fig3A, Fig3B, Fig3D, Fig3E, Fig3F, Fig3G, Fig3H, Fig3I, Fig3J, Fig3K, Fig3L, Fig4B, Fig4D, Fig4E, Fig4G …]
